# Supplementary material for: Investigating the Crime Scene—Molecular Signatures in Inflammatory Bowel Disease
Source: Int J Mol Sci. 2023 Jul 7;24(13):11217. doi: 10.3390/ijms241311217 (PMC10342864; doi:10.3390/ijms241311217)
Supplement: Supplementary file 1 [file ijms-24-11217-s001.zip]

Archive with 1 entries (1 files):
- ijms-2453742-supplementary.pdf
